# Supplementary material for: Bio-inspired lotus-fiber and mussel-based multifunctional hydrogels for wound healing: super-stretchability, self-healing, adhesion and antibacterial properties
Source: Regen Biomater. 2025 Apr 26;12:rbaf031. doi: 10.1093/rb/rbaf031 (PMC12103916; doi:10.1093/rb/rbaf031)
Supplement: rbaf031_Supplementary_Data [file rbaf031_supplementary_data.zip]

Archive with 2 entries (2 files):
- Supporting Information(4.15).pdf
- Supporting-adhesion stability.mp4
